# Supplementary material for: Multidrug Antimicrobial Resistance and Molecular Detection of mcr-1 Gene in Salmonella Species Isolated from Chicken
Source: Animals (Basel). 2021 Jan 15;11(1):206. doi: 10.3390/ani11010206 (PMC7829884; doi:10.3390/ani11010206)
Supplement: Supplementary file 1 [file animals-11-00206-s001.zip]

Archive with 8 entries (8 files):
- Supplementary File S1_14012021.docx
- Supplementary File S2_14012021.docx
- Supplementary File S3_14012021.docx
- Supplementary File S4_14012021.docx
- Supplementary legends02012021.docx
- Supplementary-Figure-1A.jpg
- Supplementary-Figure-1B.jpg
- Supplementary-Figure-2.jpg
